# Supplementary material for: Data on assessment of physical, chemical and biological characteristics of effluent from wastewater treatment in Torbat Heydarieh, Iran
Source: Data Brief. 2018 Jun 1;19:1287–90. doi: 10.1016/j.dib.2018.05.086 (PMC6139534; doi:10.1016/j.dib.2018.05.086)
Supplement: Map — KMZ file containing the Google map. [file mmc2.zip]

Archive with 1 entries (1 files):
- 1524126832936.kmz
